# Supplementary material for: Effect of ribose-glycated BSA on histone demethylation
Source: Front Genet. 2022 Oct 5;13:957937. doi: 10.3389/fgene.2022.957937 (PMC9581222; doi:10.3389/fgene.2022.957937)
Supplement: Supplementary file 1 [file Table1.XLSX]

## Sheet: AGEs-ELISA
AGEs-ELISA
ng/ml	time	BSA	0.1M Rib+BSA	0.5M Rib+BSA	1M Rib+BSA	0.1M Glc+BSA	0.5M Glc+BSA	1M Glc+BSA
	0d	37.2894	31.9775	30.0218	30.8953	31.9349	33.8781	32.994
		31.4034	27.1201	32.79	31.5732	27.7979	33.8781	34.073
		28.3759	34.2248	30.8848	33.0692	29.8331	35.3585	32.5757
	1d	33.3438	43.7029	91.9957	98.4357	33.5117	35.9548	29.4971
		33.7023	59.6552	100.439	103.833	34.7049	32.8524	32.8412
		25.9432	37.2745	91.6602	106.122	26.5569	34.3548	34.2533
	2d	26.5993	31.2572	111.51	116.527	33.2543	33.8932	40.6271
		31.5548	46.1709	116.081	137.744	34.6822	36.0119	40.9825
		26.1228	37.7714	130.065	145.41	30.2048	31.842	33.4221
	3d	29.1068	37.3321	126.969	181.666	29.7797	33.8595	31.2242
		31.7425	43.5577	119.9	168.864	34.0619	35.1013	36.6187
		34.1519	46.2202	124.291	166.345	33.9719	38.0379	37.2975
	4d	36.0004	43.4731	120.515	203.412	33.355	32.7298	34.0957
		32.2075	55.3875	126.209	202.452	34.3886	35.5216	41.8632
		36.2062	59.0724	126.209	199.33	31.2352	36.6302	34.7954
	5d	29.6866	52.9571	146.4	215.743	31.5838	40.2822	47.3956
		32.4365	56.2688	159.463	236.977	33.3382	39.1375	42.7649
		27.7155	63.1277	143.922	214.272	32.5757	46.4969	45.2371
	6d	29.415	61.7981	175.095	281.482	32.994	44.5411	48.4944
		32.1161	65.3718	186.483	276.198	34.073	39.1488	47.6122
		29.6866	63.1951	197.102	297.558	32.5757	42.1397	50.5101
	7d	31.5201	71.1771	199.278	304.309	36.9452	40.9441	44.9535
		32.3403	85.87	203.43	330.748	32.0201	43.1601	46.2702
		33.166	73.1313	223.635	346.4	33.3921	47.0354	50.9045

## Sheet: AGEs-WB
AGEs-WB
polomers	0.1M Rib+BSA	0.5M Rib+BSA	1M Rib+BSA	0.1M Glc+BSA	0.5M Glc+BSA	1M Glc+BSA	BSA
0d	469.627	235.871	692.87	253.142	2050.25	748.506	400.849
1d	1559.6	2737.03	11614.4	568.627	1997.66	475.92	30.121
2d	2530.35	14990.6	31966.3	1178.04	2928.92	693.335	136.95
3d	6735.22	26715.8	48911.3	661.163	3977.3	1235.7	400.435
4d	12127	38778.9	50922.8	1365.58	3742.88	1422.41	589.556
5d	22987.2	41708.3	60802.1	1470.36	6180.15	1519.16	541.435
6d	32774.2	49597.4	67671.2	2802.6	6667.37	2556.41	726.263
7d	40366.5	63087	65030.9	3501.53	9354.78	2864.75	1154.48
			64362.3
monomer	0.1M Rib+BSA	0.5M Rib+BSA	1M Rib+BSA	0.1M Glc+BSA	0.5M Glc+BSA	1M Glc+BSA	BSA
0d	823.213	1153.75	1278.21	322.435	4484.12	3239.2	518.314
1d	4350.79	17484.6	27427.3	688.849	5117.25	3855.4	144.364
2d	15471.3	36917.1	48039.5	1379.92	5912.44	5111.49	258.778
3d	31523.7	43971.4	59550.2	945.728	7172.39	6691.78	120.121
4d	36632.5	50795.8	53085	967.456	7086.15	8272.49	341.192
5d	49161.4	53028.3	60111.1	1014.68	7271.15	9370.56	492.071
6d	56954.2	52794.3	64787	2211.34	9097.27	11460.3	726.192
7d	59869.4	64129	64440.3	3461.75	11462.6	12260.2	1208.31
T.P.	0.1M Rib+BSA	0.5M Rib+BSA	1M Rib+BSA	0.1M Glc+BSA	0.5M Glc+BSA	1M Glc+BSA	BSA
0d	37304.6	35525.4	33440.2	42181	38279.6	35049.1	32351.8
1d	37304.6	37148.2	36074.2	40927.2	37311.2	37699.2	30874.1
2d	35834.5	36715.7	35315.7	42418.8	36908.2	37766.5	30943.7
3d	37418	38502.7	35314.4	44118.3	36677.6	37912.3	32530.2
4d	38478.6	39911.1	37133.5	42613.2	38752.6	41655.4	35982.2
5d	39896.5	40901.4	38310.3	40988.2	39931.1	39762.1	39229.6
6d	38944.1	40005.7	40374.4	40547.5	38346.2	37048.2	39321.8
7d	43621.9	43624.4	43781	41842.2	39511.3	39333.1	40893.8
polomers/T.P.	0.1M Rib+BSA	0.5M Rib+BSA	1M Rib+BSA	0.1M Glc+BSA	0.5M Glc+BSA	1M Glc+BSA	BSA
0d	0.012589	0.0066395	0.0207196	0.00600133	0.0535598	0.0213559	0.0123903
1d	0.0418071	0.0736788	0.32196	0.0138936	0.0535405	0.0126242	0.000975608
2d	0.0706121	0.408288	0.905158	0.0277717	0.079357	0.0183585	0.00442578
3d	0.179999	0.693867	1.38502	0.0149861	0.108439	0.0325936	0.0123096
4d	0.315164	0.971633	1.37134	0.0320459	0.0965841	0.034147	0.0163846
5d	0.57617	1.01973	1.5871	0.0358726	0.15477	0.0382063	0.0138017
6d	0.841571	1.23976	1.67609	0.0691189	0.173873	0.0690022	0.0184697
7d	0.925373	1.44614	1.48537	0.0836842	0.236762	0.072833	0.0282313
monomer/T.P.	0.1M Rib+BSA	0.5M Rib+BSA	1M Rib+BSA	0.1M Glc+BSA	0.5M Glc+BSA	1M Glc+BSA	BSA
0d	0.0220673	0.0324767	0.0382238	0.00764408	0.117141	0.0924191	0.0160212
1d	0.116629	0.470672	0.760304	0.0168311	0.137151	0.102267	0.0046759
2d	0.431743	1.00549	1.36029	0.0325309	0.160193	0.135344	0.00836286
3d	0.842475	1.14203	1.68629	0.0214362	0.195552	0.176507	0.00369259
4d	0.952022	1.27272	1.42957	0.0227032	0.182856	0.198593	0.00948224
5d	1.23222	1.29649	1.56906	0.0247553	0.182092	0.235666	0.0125434
6d	1.46246	1.31967	1.60466	0.0545369	0.23724	0.309336	0.0184679
7d	1.37246	1.47003	1.47188	0.0827335	0.290109	0.311701	0.0295476

## Sheet: Kinetic changes
	polomers	0.1M Rib+BSA	0.5M Rib+BSA	1M Rib+BSA	0.1M Glc+BSA	0.5M Glc+BSA	1M Glc+BSA	BSA			monomer	0.1M Rib+BSA	0.5M Rib+BSA	1M Rib+BSA	0.1M Glc+BSA	0.5M Glc+BSA	1M Glc+BSA	BSA
a	0d	0.012589	0.0066395	0.0207196	0.00600133	0.0535598	0.0213559	0.0123903			0d	0.0220673	0.0324767	0.0382238	0.00764408	0.117141	0.0924191	0.0160212
	1d	0.0418071	0.0736788	0.32196	0.0138936	0.0535405	0.0126242	0.000975608			1d	0.116629	0.470672	0.760304	0.0168311	0.137151	0.102267	0.0046759
	2d	0.0706121	0.408288	0.905158	0.0277717	0.079357	0.0183585	0.00442578			2d	0.431743	1.00549	1.36029	0.0325309	0.160193	0.135344	0.00836286
	3d	0.179999	0.693867	1.38502	0.0149861	0.108439	0.0325936	0.0123096			3d	0.842475	1.14203	1.68629	0.0214362	0.195552	0.176507	0.00369259
	4d	0.315164	0.971633	1.37134	0.0320459	0.0965841	0.034147	0.0163846			4d	0.952022	1.27272	1.42957	0.0227032	0.182856	0.198593	0.00948224
	5d	0.57617	1.01973	1.5871	0.0358726	0.15477	0.0382063	0.0138017			5d	1.23222	1.29649	1.56906	0.0247553	0.182092	0.235666	0.0125434
	6d	0.841571	1.23976	1.67609	0.0691189	0.173873	0.0690022	0.0184697			6d	1.46246	1.31967	1.60466	0.0545369	0.23724	0.309336	0.0184679
	7d	0.925373	1.44614	1.48537	0.0836842	0.236762	0.072833	0.0282313			7d	1.37246	1.47003	1.47188	0.0827335	0.290109	0.311701	0.0295476
b=a/a(MAX) (%)	0d	0.751091	0.39613	1.23619	0.358055	3.19552	1.27415	0.739238			0d	1.30863	1.92593	2.26674	0.453309	6.94671	5.48063	0.950085
	1d	2.49432	4.39587	19.209	0.828931	3.19437	0.75319	0.0582073			1d	6.9163	27.9118	45.0875	0.998116	8.13329	6.06465	0.27729
	2d	4.2129	24.3595	54.0041	1.65693	4.73464	1.09531	0.264053			2d	25.6032	59.6272	80.6676	1.92914	9.49975	8.02618	0.495933
	3d	10.7392	41.3979	82.6341	0.894112	6.46977	1.94462	0.734424			3d	49.9603	67.7246	100	1.27121	11.5966	10.4672	0.218978
	4d	18.8035	57.9702	81.818	1.91194	5.76246	2.0373	0.977551			4d	56.4567	75.475	84.7763	1.34634	10.8437	11.777	0.562315
	5d	34.3758	60.8397	94.6902	2.14025	9.234	2.27949	0.823445			5d	73.0732	76.8845	93.0481	1.46804	10.7984	13.9754	0.743845
	6d	50.2103	73.9671	100	4.12381	10.3737	4.11685	1.10195			6d	86.7266	78.2588	95.1591	3.23414	14.0688	18.3442	1.09518
	7d	55.2101	86.2805	88.6209	4.99282	14.1259	4.34541	1.68435			7d	81.3896	87.1753	87.2852	4.90625	17.204	18.4845	1.75223
		0.1M Rib+BSA	0.5M Rib+BSA	1M Rib+BSA	0.1M Glc+BSA	0.5M Glc+BSA	1M Glc+BSA	BSA				0.1M Rib+BSA	0.5M Rib+BSA	1M Rib+BSA	0.1M Glc+BSA	0.5M Glc+BSA	1M Glc+BSA	BSA
c=100%-b	0d	99.2489	99.6039	98.7638	99.6419	96.8045	98.7258	99.2608			0d	98.6914	98.0741	97.7333	99.5467	93.0533	94.5194	99.0499
	1d	97.5057	95.6041	80.791	99.1711	96.8056	99.2468	99.9418			1d	93.0837	72.0882	54.9125	99.0019	91.8667	93.9353	99.7227
	2d	95.7871	75.6405	45.9959	98.3431	95.2654	98.9047	99.7359			2d	74.3968	40.3728	19.3324	98.0709	90.5002	91.9738	99.5041
	3d	89.2608	58.6021	17.3659	99.1059	93.5302	98.0554	99.2656			3d	50.0397	32.2754	1	98.7288	88.4034	89.5328	99.781
	4d	81.1965	42.0298	18.182	98.0881	94.2375	97.9627	99.0224			4d	43.5433	24.525	15.2237	98.6537	89.1563	88.223	99.4377
	5d	65.6242	39.1603	5.30976	97.8597	90.766	97.7205	99.1766			5d	26.9268	23.1155	6.95188	98.532	89.2016	86.0246	99.2562
	6d	49.7897	26.0329	1	95.8762	89.6263	95.8831	98.898			6d	13.2734	21.7412	4.84087	96.7659	85.9312	81.6558	98.9048
	7d	44.7899	13.7195	11.3791	95.0072	85.8741	95.6546	98.3156			7d	18.6104	12.8247	12.7148	95.0937	82.796	81.5155	98.2478
	day	0.1M Rib+BSA	0.5M Rib+BSA	1M Rib+BSA	0.1M Glc+BSA	0.5M Glc+BSA	1M Glc+BSA	BSA			day	0.1M Rib+BSA	0.5M Rib+BSA	1M Rib+BSA	0.1M Glc+BSA	0.5M Glc+BSA	1M Glc+BSA	BSA
d=log(c)	0	1.99673	1.99828	1.9946	1.99844	1.9859	1.99443	1.99678			0	1.99428	1.99155	1.99004	1.99803	1.96873	1.97552	1.99585
	1	1.98903	1.98048	1.90736	1.99638	1.9859	1.99672	1.99975			1	1.96887	1.85786	1.73967	1.99564	1.96316	1.97283	1.99879
	2	1.98131	1.87875	1.66272	1.99274	1.97893	1.99522	1.99885			2	1.87155	1.60609	1.28629	1.99154	1.95665	1.96366	1.99784
	3	1.95066	1.76791	1.2397	1.9961	1.97095	1.99147	1.9968			3	1.69931	1.50887	0	1.99444	1.94647	1.95198	1.99905
	4	1.90954	1.62356	1.25964	1.99162	1.97422	1.99106	1.99573			4	1.63892	1.38961	1.18252	1.99411	1.95015	1.94558	1.99755
	5	1.81706	1.59285	0.725075	1.9906	1.95792	1.98999	1.99641			5	1.43018	1.3639	0.842102	1.99358	1.95037	1.93462	1.99676
	6	1.69714	1.41552	0	1.98171	1.95244	1.98174	1.99519			6	1.12298	1.33728	0.684924	1.98572	1.93415	1.91199	1.99522
	7	1.65118	1.13734	1.05611	1.97776	1.93386	1.98071	1.99262			7	1.26976	1.10805	1.10431	1.97815	1.91801	1.91124	1.99232
slope	Slow	0.00770936	0.059761	0.0872347	0.00295511	0.00348024	0.00196072	0.000593566		slope	Slow	0.0613624	0.093854	0.157179	0.00283927	0.00604098	0.00592831	0.000504485
	Fast	0.106199	0.117464	0.413232		0.018573					Fast	0.257969	0.251776	0.663347		0.0323632	0.0226355
k(× 10^-6 s^-1)	Slow	0.205494	1.59293	2.32525	0.0787687	0.0927661	0.0522632	0.0158215		k(× 10^-6 s^-1)	Slow	1.63562	2.50169	4.18961	0.0756809	0.161023	0.15802	0.0134471
	Fast	2.83075	3.13101	11.0147		0.495066					Fast	6.8762	6.71111	17.6816		0.862643	0.603351
		polomers		monomer
		Slow	Fast	Slow	Fast
	K0.1R	0.205494	2.83075	1.63562	6.8762
	K0.5R	1.59293	3.13101	2.50169	6.71111
	KR	2.32525	11.0147	4.18961	17.6816
	K0.1G	0.0787687		0.0756809
	K0.5G	0.0927661	0.495066	0.161023	0.862643
	KG	0.0522632		0.15802	0.603351
	KBSA	0.0158215		0.0134471
	K0.1R/K0.1G	2.60883		21.6121
	K0.5R/K0.5G	17.1715	6.32442	15.5362	7.77971
	KR/KG	44.4911		26.5132	29.3056

## Sheet: cell viability
cell viability (24h）
	Ctrl					Glu					Rib					BSA					GGBSA					RGBSA
concentration(uM)	average1	average2	average3	average	STDEV	average1	average2	average3	average	STDEV	average1	average2	average3	average	STDEV	average1	average2	average3	average	STDEV	average1	average2	average3	average	STDEV	average1	average2	average3	average	STDEV
0	1	1	1	1	0	1	1	1	1	0	1	1	1	1	0	1	1	1	1	0	1	1	1	1	0	1	1	1	1	0
0.6	0.993094	0.956828	0.944971	0.964964	0.025072	1.0911	1.00239	0.958163	1.01722	0.0676951	1.04507	1.06593	0.975044	1.02868	0.047608	0.990384	0.92162	0.879596	0.930533	0.0559292	0.982056	0.997806	0.925417	0.968426	0.0380705	1.15892	1.22941	1.09326	1.16053	0.0680865
1.2	0.948421	0.943205	0.900045	0.930557	0.026553	0.991024	0.925056	0.898948	0.938343	0.0474542	1.03769	0.912015	0.91018	0.953295	0.0730949	0.945426	0.897774	0.771027	0.871409	0.0901393	0.916489	0.931046	0.80879	0.885441	0.0667801	0.886423	0.816723	0.88671	0.863285	0.0403244
1.5	1.00517	0.877128	0.909548	0.930617	0.0665724	1.05101	0.934235	0.9358	0.973683	0.0669755	1.12068	0.97967	0.959958	1.0201	0.0876565	0.961094	0.896341	0.76924	0.875558	0.097601	0.97955	0.927006	0.83337	0.913309	0.0740466	0.715659	0.481659	0.537333	0.578217	0.12224
1.8	0.89848	0.93627	0.884393	0.906381	0.0268255	0.991927	0.862468	0.889311	0.914569	0.0683256	1.03404	0.950141	0.939056	0.974413	0.051936	0.90936	0.948854	0.809666	0.889294	0.0717309	0.931275	0.908807	0.803766	0.881282	0.0680648	0.354689	0.300706	0.31271	0.322701	0.0283445
2.4	1.00051	0.942624	0.898981	0.947371	0.0509296	1.01037	0.886515	0.890175	0.929019	0.070474	1.07762	0.896192	0.929951	0.967922	0.0964914	0.926899	0.948203	0.786739	0.88728	0.0877206	0.958165	0.969095	0.83428	0.920513	0.0748801	0.201535	0.100467	0.255694	0.185899	0.0787857
3	0.918915	0.892038	0.858541	0.889831	0.0302478	0.986131	0.823968	0.879941	0.89668	0.0823675	1.04797	0.865915	0.905993	0.939958	0.0956601	0.857627	0.889	0.803732	0.85012	0.0431267	0.888681	0.938777	0.870526	0.899328	0.0353495	0.0332771	0.0359652	0.0304297	0.033224	0.00276814
cell viability (1.5uM）
	Ctrl					Glu					Rib					BSA					GGBSA					RGBSA
time(h)	average1	average2	average3	average	STDEV	average1	average2	average3	average	STDEV	average1	average2	average3	average	STDEV	average1	average2	average3	average	STDEV	average1	average2	average3	average	STDEV	average1	average2	average3	average	STDEV
0	1.01665	0.991315	0.959356	0.989108	0.028713	1.0361	0.992826	0.986988	1.0053	0.0268292	1.02378	0.959691	0.99905	0.994173	0.0323207	1.04077	0.9764	1.06257	1.02658	0.0448051	1.01208	1.0067	1.00596	1.00825	0.00334146	0.97213	1.02115	1.03282	1.0087	0.0322034
6	1.01302	1.00665	0.958235	0.992635	0.0299614	1.02088	1.01756	1.00042	1.01295	0.0109783	1.02242	1.01258	1.0533	1.02943	0.0212447	1.03839	1.01894	1.10483	1.05406	0.0450394	0.961418	0.988513	1.05597	1.00197	0.0486894	0.878179	0.850152	0.898188	0.875507	0.0241295
12	1.01542	1.00637	1.06661	1.02947	0.0324841	0.977367	0.95444	1.08832	1.00671	0.0716025	1.00842	1.0051	1.0765	1.03001	0.0402957	0.962562	1.00014	1.04939	1.00403	0.043544	1.01136	1.01612	1.00009	1.00919	0.0082313	0.699336	0.742558	0.771576	0.737823	0.0363522
24	1.02193	0.927079	1.09138	1.01346	0.0824773	1.03281	0.959549	1.04129	1.01122	0.0449451	1.11476	0.96951	1.0703	1.05152	0.0744226	1.0657	0.901718	1.05323	1.00688	0.0912903	1.05543	0.911398	1.03457	1.00046	0.0778344	0.533865	0.445438	0.53642	0.505241	0.0518068
36	0.982122	1.03463	0.976115	0.997624	0.0321919	1.00617	0.998028	0.979532	0.994577	0.0136507	1.06133	1.00946	1.03303	1.0346	0.0259705	0.987639	0.992655	0.974559	0.984951	0.00934269	0.980124	0.998779	0.948885	0.975929	0.0252101	0.364814	0.422309	0.465446	0.417523	0.0504866
48	0.965038	1.0136	1.04676	1.00846	0.0411004	0.937731	1.02226	1.02157	0.993855	0.0486067	1.02785	1.11099	1.0389	1.05925	0.0451507	0.988676	1.00781	1.00186	0.999449	0.00979167	0.936538	1.0047	1.05119	0.997477	0.0576678	0.292278	0.3916	0.316863	0.33358	0.0517282
60	0.997211	1.00373	0.959842	0.986928	0.0236823	0.987242	0.998238	0.964585	0.983355	0.0171599	1.02506	1.0825	1.01546	1.04101	0.0362538	0.986465	0.976681	0.970244	0.977796	0.00816801	0.975018	0.976909	0.979579	0.977169	0.00229162	0.206815	0.168897	0.23261	0.202774	0.0320483
72	1.03029	0.966634	1.01732	1.00475	0.0336371	1.05684	0.952493	0.985141	0.998159	0.0533795	1.13438	1.05661	1.05232	1.0811	0.0461896	1.05546	0.956675	1.02679	1.01297	0.0508196	1.06986	0.936341	0.965974	0.990724	0.0701147	0.0843903	0.0744645	0.1119	0.0902517	0.0193939

## Sheet: cell apoptosis
		Ctrl			BSA			Rib			RGBSA			Glc			GGBSA
		average1	average2	average3	average1	average2	average3	average1	average2	average3	average1	average2	average3	average1	average2	average3	average1	average2	average3
	Early apoptosis	1.19	2.38667	0.96	1.72333	2.52667	1.77333	1.77	2.90333	1.16	14.9	17.5	17.7667	1.74667	2.58333	1.34333	1.38333	2.55333	1.57667
	Late apoptosis	7.70333	6.88667	4.08333	6.60667	7.87667	4.27667	5.67	6.17	4.81	11.4	14.6	13.0667	8.38333	7.38	4.33667	8.16333	6.18667	4.43
	Mechanical death	0.396667	0.496667	0.25	0.346667	0.43	0.153333	0.466667	0.426667	0.273333	1.95	2.05333	0.786667	0.793333	0.616667	0.323333	0.39	0.376667	0.27
	Total cell death	9.29	9.77	5.29333	8.67667	10.8333	6.20333	7.90667	9.5	6.24333	28.25	34.1533	31.62	10.9233	10.58	6.00333	9.93667	9.11667	6.27667

## Sheet: H3K4 methylation-ELISA
global histone H3-K4 methylation
	Ctrl	Glc	Rib	BSA	GGBSA	RGBSA	blank
	1.12855	1.13275	1.28525	1.23625	1.28105	0.75315
	1.21445	1.01595	1.43145	1.36295	1.04085	0.78295
	0.91955	1.13955	1.25845	1.23985	0.96305	0.75585
average	1.08752	1.09608	1.32505	1.27968	1.09498	0.763983
Methylation %	103.773	104.159	118.182	113.676	117.796	69.2541
	111.672	93.4193	131.626	125.327	95.7089	71.9943
	84.555	104.785	115.718	114.007	88.555	69.5024
average	100	100.788	121.842	117.67	100.687	70.2503
STDEV	13.9466	6.38894	8.56211	6.63286	15.2427	1.51547

## Sheet: LSD1-ELISA
	1	2	3	4	5	6	7	8
	1.5227	0.2584	0.1965	0.2166	0.2255	0.1959	0.2748	0.2178
	1.2574	0.2176	0.2435	0.2002	0.2367	0.2081	0.2893	0.2314
	0.9698	0.2061	0.2283	0.2085	0.2174	0.1955	0.2938	0.2185
	0.7827	0.2552	0.2289	0.2443	0.2536	0.249	0.2896	0.2677
	0.4986	0.2151	0.2323	0.2223	0.239	0.2541	0.2857	0.238
	0.3498	0.2342	0.2295	0.2349	0.2377	0.237	0.3175	0.2807
	0.2341	0.2146	0.2527	0.224	0.2401	0.2179	0.3002
	0.1171	0.2294	0.2378	0.2475	0.2547	0.2337	0.323
		0.2178	0.2314	0.2185	0.2677	0.238	0.2807			Hoerl Model: y=a*(b^x)*(x^c)
										Coefficient Data:
	1.5227	1.2574	0.9698	0.7827	0.4986	0.3498	0.2341	0.1171		a =	39.845
	1.4056	1.1403	0.8527	0.6656	0.3815	0.2327	0.117	0		b =	8.78029
	1000	500	250	125	62.5	31.25	15.625	0	pg/ml	c =	0.493047
	OD-blank	Ctrl	Glc	Rib	BSA	GGBSA	RGBSA
	first	0.1413	0.0794	0.0995	0.1084	0.0788	0.1577
		0.1005	0.1264	0.0831	0.1196	0.091	0.1722
		0.089	0.1112	0.0914	0.1003	0.0784	0.1767
	second	0.1381	0.1118	0.1272	0.1365	0.1319	0.1725
		0.098	0.1152	0.1052	0.1219	0.137	0.1686
		0.1171	0.1124	0.1178	0.1206	0.1199	0.2004
	third	0.0975	0.1356	0.1069	0.123	0.1008	0.1831
		0.1123	0.1207	0.1304	0.1376	0.1166	0.2059
		0.1007	0.1143	0.1014	0.1506	0.1209	0.1636
	concentration(pg/ml)	Ctrl	Glc	Rib	BSA	GGBSA	RGBSA
	first	20.1382	13.5784	15.8538	16.8607	13.5101	22.5766
		15.9668	18.9127	13.9989	18.1341	14.8934	24.3319
		14.6672	17.1782	14.9386	15.9442	13.4645	24.8854
	average	16.9241	16.5564	14.9304	16.9797	13.956	23.9313
	STDEV	2.85836	2.72096	0.927477	1.09979	0.812132	1.2054
	second	20.2651	17.2463	19.0046	20.0791	19.5462	24.3686
		15.6843	17.6327	16.4983	18.3969	20.1372	23.8921
		17.849	17.3144	17.9288	18.2483	18.1684	27.8777
	average	17.9328	17.3978	17.8106	18.9081	19.2839	25.3795
	STDEV	2.29155	0.206259	1.25733	1.01683	1.01026	2.17661
	third	15.6278	19.9746	16.6908	18.5228	16.0007	25.6804
		17.3031	18.2597	19.3731	20.2069	17.7921	28.5919
		15.9894	17.5303	16.0685	21.7318	18.2826	23.2858
	average	16.3068	18.5882	17.3775	20.1538	17.3585	25.8527
	STDEV	0.881589	1.25482	1.75605	1.60516	1.20116	2.65724
		Ctrl	Glc	Rib	BSA	GGBSA	RGBSA
	average1	16.9241	16.5564	14.9304	16.9797	13.956	23.9313
	average2	17.9328	17.3978	17.8106	18.9081	19.2839	25.3795
	average3	16.3068	18.5882	17.3775	20.1538	17.3585	25.8527
	average	17.0545	17.5141	16.7062	18.6805	16.8661	25.0545
	STDEV	0.820832	1.02087	1.55299	1.59927	2.69787	1.00108

## Sheet: H3K4me&LSD1&PHF8-WB
grayscale value		RGBSA	GGBSA	Rib	Glc	BSA	Ctrl		grayscale value		RGBSA	GGBSA	Rib	Glc	BSA	Ctrl
	me1-1	88557.7	95407.2	96982.4	89838.2	94618.8	110944			me2-1	81158	82652.1	85101	96616	97377.4	108218
	me1-2	80277.2	90265.7	97457.9	94836.9	103979	91907.6			me2-2	64720.2	97543.6	75198.1	83856	96018.7	91189.2
	me1-3	85046.9	99125.4	101581	81241.5	78918.7	80393			me2-3	62923.4	103100	65170.3	72142.6	77416	72309.6
	me1-1-h3	88922.5	101727	99398	102733	99281	94945.6			me2-1-h3	104510	95661.3	98736.4	96601.7	89157.6	92494.2
	me1-2-h3	70428.1	92613.2	94987.9	88750	90607.5	83658.8			me2-2-h3	78251.8	97156.3	84384	94691.7	97101.9	87308.9
	me1-3-h3	82497.9	101700	102162	85965.3	83182.7	77738			me2-3-h3	84155.1	100329	92831.1	85427	86531.6	73119.5
	me1/h3-1	0.995898	0.937878	0.975697	0.874484	0.95304	1.1685			me2/h3-1	0.77656	0.864008	0.861902	1.00015	1.09219	1.17
	me1/h3-2	1.13985	0.974653	1.026	1.06858	1.14758	1.0986			me2/h3-2	0.827076	1.00399	0.891142	0.885569	0.988844	1.04444
	me1/h3-3	1.0309	0.974687	0.99432	0.94505	0.948739	1.03415			me2/h3-3	0.747708	1.02762	0.70203	0.844493	0.894656	0.988924
							1.10042									1.06779
	Normalization	0.905016	0.852291	0.886659	0.794682	0.866069	1.06187			Normalization	0.727259	0.809156	0.807183	0.936653	1.02285	1.09572
		1.03583	0.88571	0.932374	0.97107	1.04286	0.998347				0.774569	0.940247	0.834567	0.829348	0.926066	0.978136
		0.936822	0.885741	0.903582	0.858808	0.862161	0.939781				0.700239	0.962377	0.657461	0.79088	0.837858	0.926141
grayscale value		RGBSA	GGBSA	Rib	Glc	BSA	Ctrl		grayscale value		RGBSA	GGBSA	Rib	Glc	BSA	Ctrl
	me3-1	44116.9	90516.4	95194.7	91174.9	100200	92195.4			LSD1-1	95272.7	86389.5	84292.8	78780.7	93521.1	88411.1
	me3-2	55164.1	83651.4	86708.8	84156.2	90805.7	90530.3			LSD1-2	88536.7	79074.5	70144.4	70566.3	78213.7	79103.9
	me3-3	58636.6	86817.1	83410.2	89151.4	92706.7	81969.5			LSD1-3	104918	72405.4	76913.5	77587.4	89017.3	93511.5
	me3-1-h3	78205.8	88634.9	93895	78323.9	96653.3	96832.5			actin-1	70927.1	82574.4	90355.9	90059.1	105263	96110.2
	me3-2-h3	97934.2	87504.4	75275.1	74956.7	75833.6	94174.1			actin-2	82178.7	89999.9	80643.1	95690.2	88525.6	106643
	me3-3-h3	93428.2	91864.3	93437	100202	106771	76986.8			actin-3	87758.1	73926.3	82227	92971.9	103858	103681
	me3/h3-1	0.564113	1.02123	1.01384	1.16407	1.03669	0.952112			LSD1/actin-1	1.34325	1.0462	0.932898	0.874767	0.888452	0.919893
	me3/h3-2	0.563278	0.955968	1.15189	1.12273	1.19743	0.961307			LSD1/actin-2	1.07737	0.878607	0.869813	0.737446	0.883515	0.741765
	me3/h3-3	0.627612	0.945058	0.892689	0.889713	0.868276	1.06472			LSD1/actin-3	1.19554	0.979427	0.935379	0.834525	0.857107	0.901913
							0.992713									0.854523
	Normalization	0.568253	1.02872	1.02128	1.17262	1.0443	0.959101			Normalization	1.57193	1.22431	1.09172	1.02369	1.0397	1.0765
		0.567412	0.962984	1.16035	1.13097	1.20622	0.968363				1.26078	1.02818	1.01789	0.862991	1.03393	0.868045
		0.632218	0.951995	0.899241	0.896244	0.874649	1.07254				1.39907	1.14617	1.09462	0.976597	1.00302	1.05546
grayscale value		RGBSA	GGBSA	Rib	Glc	BSA	Ctrl
	PHF8-1	100063	90450.6	83193.3	83956.3	84894.4	81192.8
	PHF8-2	95289.8	86318.3	73377.3	73862	76746.8	68537
	PHF8-3	92111.8	88594	85409	84929.7	82571.2	81134.1
	actin-1	85938.9	91287.3	85688.1	87377.6	89642.2	97595.8
	actin-2	85574.4	87041.1	82798.7	79850.9	76667.1	74592.4
	actin-3	78884.9	86604.1	87210.2	89073.3	89853.1	83538.2
	PHF8/actin-1	1.16435	0.990834	0.970885	0.960845	0.947036	0.831929
	PHF8/actin-2	1.11353	0.991696	0.886213	0.924999	1.00104	0.91882
	PHF8/actin-3	1.16767	1.02298	0.979347	0.953481	0.918958	0.971221
							0.907323
		RGBSA	GGBSA	Rib	Glc	BSA	Ctrl
	Normalization	1.09651	0.933102	0.914315	0.904859	0.891855	0.783455
		1.04865	0.933913	0.834576	0.871103	0.942713	0.865284
		1.09964	0.963371	0.922284	0.897925	0.865414	0.914631

## Sheet: Bax&Bcl2-WB
grayscale value		RGBSA	GGBSA	Rib	Glc	BSA	Ctrl		grayscale value		RGBSA	GGBSA	Rib	Glc	BSA	Ctrl
	Bcl2-1	28557.2	71268.2	82196.5	89527	85008.6	103190			Bax-1	90583.3	65459.9	69394.7	68837.2	72275	77583.5
	Bcl2-2	30455.1	76467.3	76415.8	81448.9	91398.9	91090			Bax-2	93576.9	68494.4	52513.3	53522.2	63467.6	56655.2
	Bcl2-3	65110.8	85100.3	87765.9	90704.2	93363.8	86427.7			Bax-3	79939.5	59435.7	44081.1	74430.1	50274.9	56722
	Bcl2-4	47415.2	89058.3	85630.7	90942.2	89242.4	94256.6			Bax-4	97495	39254.3	38405.1	37646.6	64733.3	63215.8
	actin-1	103779	86959.8	88518	87765.7	79827.8	106550			actin-1	72731.5	90203.1	92405.1	96131.6	93339.4	88917.3
	actin-2	101411	88757.2	86405.3	82153.2	86922.6	106703			actin-2	79829.6	95339.6	87477.7	92464.6	82977.3	86449.8
	actin-3	105714	83835	77073.2	89753.1	97201.6	92534.6			actin-3	75436.4	85511.4	90750.7	86969.2	106884	94498.6
	actin-4	103250	80611.2	93113.9	82317.4	75880.3	99103.7			actin-4	77721.4	88743.6	81917.6	79706.9	91876	92421.3
	Bcl2/actin-1	0.275174	0.819554	0.928585	1.02007	1.0649	0.968467			Bax/actin-1	1.24545	0.725694	0.750984	0.716073	0.774325	0.872536
	Bcl2/actin-2	0.300313	0.861534	0.884387	0.991427	1.0515	0.853681			Bax/actin-2	1.17221	0.718425	0.600305	0.57884	0.764879	0.655353
	Bcl2/actin-3	0.615913	1.01509	1.13873	1.0106	0.960517	0.934005			Bax/actin-3	1.05969	0.695062	0.485738	0.855822	0.47037	0.600242
	Bcl2/actin-4	0.459229	1.10479	0.919634	1.10477	1.17609	0.951091			Bax/actin-4	1.25442	0.442334	0.468826	0.472312	0.704572	0.683996
							0.926811									0.703032
		RGBSA	GGBSA	Rib	Glc	BSA	Ctrl				RGBSA	GGBSA	Rib	Glc	BSA	Ctrl
	Normalization	0.296904	0.884273	1.00191	1.10062	1.14899	1.04495			Normalization	1.77154	1.03224	1.06821	1.01855	1.10141	1.2411
		0.324029	0.929568	0.954226	1.06972	1.13453	0.921095				1.66736	1.0219	0.853881	0.823349	1.08797	0.932181
		0.664551	1.09525	1.22866	1.0904	1.03637	1.00776				1.50732	0.988664	0.690919	1.21733	0.669059	0.85379
		0.495494	1.19203	0.992256	1.19202	1.26897	1.0262				1.7843	0.62918	0.666864	0.671822	1.00219	0.972924
										Bax/Bcl-2	5.96671	1.16733	1.06617	0.925432	0.958584	1.18772
											5.14572	1.09932	0.894841	0.769687	0.95896	1.01204
											2.26818	0.902681	0.562336	1.1164	0.645581	0.847214
											3.60104	0.527821	0.672068	0.563601	0.789768	0.948086
